# Supplementary material for: Exploring the Antimicrobial Potential and Biofilm Inhibitory Properties of Hemocyanin from Hemifusus pugilinus (Born, 1778)
Source: Int J Mol Sci. 2023 Jul 15;24(14):11494. doi: 10.3390/ijms241411494 (PMC10380319; doi:10.3390/ijms241411494)
Supplement: Supplementary file 1 [file ijms-24-11494-s001.zip]

Archive with 1 entries (1 files):
- ijms-2457147-supplementary.pdf
